# Supplementary material for: Establishment of LC-MS/MS Method for Determination of GMDTC in Rat Plasma and Its Application in Preclinical Pharmacokinetics
Source: Molecules. 2023 Jan 25;28(3):1191. doi: 10.3390/molecules28031191 (PMC9919763; doi:10.3390/molecules28031191)
Supplement: Supplementary file 1 [file molecules-28-01191-s001.zip]

Archive with 1 entries (1 files):
- molecules-2157411-supplementary.pdf
